# Supplementary material for: Malvidin-3-O-Glucoside Mitigates α-Syn and MPTP Co-Induced Oxidative Stress and Apoptosis in Human Microglial HMC3 Cells
Source: Int J Mol Sci. 2024 Nov 27;25(23):12733. doi: 10.3390/ijms252312733 (PMC11641650; doi:10.3390/ijms252312733)
Supplement: Supplementary file 1 [file ijms-25-12733-s001.zip]

Archive with 1 entries (1 files):
- ijms-3228754-supplementary.pdf
